# Supplementary material for: Biological Versus Technical Reliability of Epigenetic Clocks and Implications for Disease Prognosis and Intervention Response
Source: Aging Cell. 2026 Jul 29;25(8):e70635. doi: 10.1111/acel.70635 (PMC13418614; doi:10.1111/acel.70635)
Supplement: Supplementary file 1 — Table S1: Technical reliability of DNA methylation aging biomarkers across experimental conditions. Intraclass correlation coefficients (ICCs) for 18 DNA methylation–based aging biomarkers calculated across technical replicate datasets. Reliability is reported separately for slide location, Illumina 450 K arrays, Illumina EPIC (850 K) arrays, DNA extraction protocols, and pooled technical ICC estimates across all technical datasets. [file ACEL-25-e70635-s004.xlsx]

## Sheet: Technical Reliability
	Slide location	450K	850K	DNA Extraction Protocol	Pooled ICCs
CausAge	0.0228624	0.680481	0.679846	0.783393	0.771418
DNAmEMRAge	0.682856	0.869134	0.776397	0.679828	0.882033
DunedinPACE	0.243852	0.961887	0.846878	0.819447	0.93224
DunedinPoAm38	0.851714	0.885941	0.75027	0.862199	0.834367
GrimAgeV1	0.781828	0.958241	0.752435	0.93846	0.967841
GrimAgeV2	0.778136	0.967842	0.750911	0.927683	0.949642
Hannum	0.326321	0.849618	0.573149	0.872054	0.811104
Horvath1	0.58583	0.81709	0.731721	0.707378	0.86158
Horvath2	0.293354	0.883553	0.620233	0.692318	0.845387
IntrinClock	0.306626	0.816573	0.709355	0.870191	0.787094
OMICmAge	0.803899	0.932201	0.84804	0.920018	0.910037
PCGrimAge	0.964912	0.987522	0.970402	0.983849	0.983959
PCHannum	0.524295	0.985827	0.786276	0.923055	0.945197
PCHorvath1	0.859704	0.97135	0.691246	0.887376	0.94009
PCHorvath2	0.909844	0.979648	0.684611	0.89628	0.951397
PCPhenoAge	0.707552	0.987993	0.869705	0.985466	0.978747
PhenoAge	0.0422465	0.751108	0.639801	0.760305	0.816591
SystemsAge	0.980288	0.996714	0.975491	0.987609	0.989331
