# Supplementary material for: Biological Versus Technical Reliability of Epigenetic Clocks and Implications for Disease Prognosis and Intervention Response
Source: Aging Cell. 2026 Jul 29;25(8):e70635. doi: 10.1111/acel.70635 (PMC13418614; doi:10.1111/acel.70635)
Supplement: Supplementary file 2 — Table S2: Biological reliability of DNA methylation aging biomarkers across short‐term physiological perturbations. Intraclass correlation coefficients (ICCs) for 18 DNA methylation–based aging biomarkers calculated from repeated biological samples collected under acute physiological and environmental conditions. Reliability estimates are reported separately for altitude exposure, meal consumption, acute stress, pollution exposure, and pooled biological ICCs across all biological datasets. [file ACEL-25-e70635-s003.xlsx]

## Sheet: Sheet1
	Altitude change	Meal	Stress	Pollution exposure	Pooled ICCs
DunedinPoAm38	0.609731	0.0837572	0.429837	0.500394	0.412082
GrimAgeV2	0.643653	0.258131	0.293424	0.61948	0.423512
DNAmEMRAge	0.553914	0.378597	0.421951	0.524769	0.457901
GrimAgeV1	0.561309	0.188036	0.340741	0.759225	0.480646
DunedinPACE	0.811602	0.119549	0.211495	0.707699	0.489307
Hannum	0.804681	0.100685	0.233354	0.724381	0.512821
PCHannum	0.828724	0.307856	0.319723	0.560095	0.519152
PCPhenoAge	0.795609	0.398089	0.402052	0.632219	0.546797
PhenoAge	0.654116	0.505815	0.53111	0.621337	0.566451
IntrinClock	0.870249	0.400679	0.286768	0.595519	0.56911
SystemsAge	0.854051	0.330878	0.318144	0.769744	0.611007
Horvath2	0.901813	0.320058	0.422244	0.664466	0.62738
PCHorvath2	0.952575	0.319941	0.339377	0.739393	0.69165
OMICmAge	0.840792	0.290859	0.658698	0.834527	0.702096
CausAge	0.91085	0.427832	0.529019	0.825655	0.72173
Horvath1	0.876295	0.52366	0.495823	0.869175	0.727766
PCGrimAge	0.731322	0.835408	0.713935	0.692772	0.737488
PCHorvath1	0.93862	0.457668	0.646918	0.767219	0.751865
