# Supplementary material for: Biological Versus Technical Reliability of Epigenetic Clocks and Implications for Disease Prognosis and Intervention Response
Source: Aging Cell. 2026 Jul 29;25(8):e70635. doi: 10.1111/acel.70635 (PMC13418614; doi:10.1111/acel.70635)
Supplement: Supplementary file 3 — Table S3: Effect of immune cell composition adjustment on the biological reliability of DNA methylation aging biomarkers. Biological intraclass correlation coefficients (ICCs) following adjustment for estimated immune cell fractions. Results are presented for pooled analyses and stratified by individual perturbation conditions (meal, stress, pollution exposure, and altitude change) to evaluate the impact of immune cell composition adjustment on biological reliability. [file ACEL-25-e70635-s002.xlsx]

## Sheet: Cell Fraction
	Pooled	Meal	Stress	Pollution	Altitude Change
CausAge	0.443234	0.37138	0.512948	0.661908	0.233469
DNAmEMRAge	0.496927	0.530824	0.333217	0.633803	0.579645
DunedinPACE	0.525347	0.443491	0.553809	0.587985	0.56038
DunedinPoAm38	0.446511	0.335295	0.544702	0.492072	0.413606
GrimAgeV1	0.273182	0.11258	0.325916	0.391843	0.355716
GrimAgeV2	0.37935	0.130879	0.370044	0.509902	0.596453
Hannum	0.412313	0.118132	0.472997	0.635969	0.487093
Horvath1	0.360891	0.196	0.433926	0.400013	0.465429
Horvath2	0.51219	0.202359	0.632959	0.716495	0.474556
IntrinClock	0.289195	0.107295	0.265917	0.61656	0.315608
OMICmAge	0.487553	0.155487	0.554574	0.723464	0.520294
PCGrimAge	0.249987	0.102201	0.207347	0.458578	0.399213
PCHannum	0.308771	0.189544	0.327242	0.382437	0.415802
PCHorvath1	0.379603	0.205577	0.292821	0.624336	0.538811
PCHorvath2	0.304308	0.101449	0.325993	0.484624	0.449124
PCPhenoAge	0.282177	0.115729	0.231959	0.534058	0.431037
PhenoAge	0.678686	0.611855	0.822513	0.612227	0.543983
SystemsAge	0.508796	0.317574	0.429356	0.711013	0.658775
