# Supplementary material for: Biological Versus Technical Reliability of Epigenetic Clocks and Implications for Disease Prognosis and Intervention Response
Source: Aging Cell. 2026 Jul 29;25(8):e70635. doi: 10.1111/acel.70635 (PMC13418614; doi:10.1111/acel.70635)
Supplement: Supplementary file 4 — Table S4: Relationship between epigenetic clock reliability and downstream analytic variability. Summary statistics linking epigenetic clock reliability with the stability of downstream analyses. Includes variability in prognostic associations derived from repeated resampling of technical replicates (ADNI dataset) and variability in estimated responsiveness to a vegan diet intervention across repeated biological measurements. [file ACEL-25-e70635-s001.xlsx]

## Sheet: Technical
	ICC ADNI	SD
Hannum	0.573149	0.3231
Horvath2	0.620233	0.4157
PhenoAge	0.639801	0.3208
CausAge	0.679846	0.368
PCHorvath2	0.684611	0.3425
PCHorvath1	0.691246	0.3183
IntrinClock	0.709355	0.3698
Horvath1	0.731721	0.3235
DunedinPoAm38	0.75027	0.3317
GrimAgeV2	0.750911	0.3001
GrimAgeV1	0.752435	0.2965
DNAmEMRAge	0.776397	0.2642
PCHannum	0.786276	0.2628
DunedinPACE	0.846878	0.2658
OMICmAge	0.84804	0.2184
PCPhenoAge	0.869705	0.199
PCGrimAge	0.970402	0.1166
SystemsAge	0.975491	0.08515

## Sheet: Biological
	ICC Vegan diet study	SD
Hannum	0.895603	0.134304
Horvath1	0.364541	0.130725
Horvath2	0.870379	0.0834214
PhenoAge	0.925816	0.125869
CausAge	0.517218	0.259624
PCHorvath1	0.732537	0.203542
PCHorvath2	0.465131	0.192968
PCHannum	0.832891	0.109372
PCPhenoAge	0.970001	0.0536972
PCGrimAge	0.955552	0.0552157
SystemsAge	0.93429	0.0655934
DunedinPACE	0.939919	0.0832198
DunedinPoAm38	0.315708	0.235298
GrimAgeV1	0.606222	0.136746
GrimAgeV2	0.680367	0.119591
DNAmEMRAge	0.827201	0.0865373
OMICmAge	0.93485	0.0830547
IntrinClock	0.92172	0.153642
